# Supplementary material for: mirCoX: a database of miRNA-mRNA expression correlations derived from RNA-seq meta-analysis
Source: BMC Bioinformatics. 2013 Oct 9;14(Suppl 14):S17. doi: 10.1186/1471-2105-14-S14-S17 (PMC3850996; doi:10.1186/1471-2105-14-S14-S17)
Supplement: Additional File 1 — SRA accessions used to generate correlations. The SRAmetadb was searched for appropriate sequencing runs (see Methods) and mapped to the UCSC hg19 reference genome. This file contains 141 run accessions after filtering out runs with fewer than 60% mapped reads or fewer than 10M mapped reads. [file 1471-2105-14-S14-S17-S1.xlsx]

## Sheet: Table S1
Supplementary Table 1 - SRA accessions used to generate correlations. The SRAmetadb was searched for appropriate sequencing runs (see Methods) and mapped to the UCSC hg19 reference genome. This file contains 141 run accessions after filtering out runs with fewer than 60% mapped reads or fewer than 10M mapped reads.
SRA Experiment	SRA Run
DRX001120	DRR001622
DRX001121	DRR001623
DRX001122	DRR001624
DRX001124	DRR001626
DRX001125	DRR001627
DRX001126	DRR001628
DRX001127	DRR001629
DRX001128	DRR001630
DRX001126	DRR001631
DRX001127	DRR001632
DRX001128	DRR001633
DRX001126	DRR001634
DRX001127	DRR001635
DRX001128	DRR001636
DRX001126	DRR001637
DRX001127	DRR001638
DRX001128	DRR001639
DRX001128	DRR001640
DRX001128	DRR001641
DRX001127	DRR001642
DRX001263	DRR001797
DRX001264	DRR001798
DRX001265	DRR001799
ERX012553	ERR033744
ERX012552	ERR033745
ERX012554	ERR033746
ERX013521	ERR035533
ERX013535	ERR035534
ERX013527	ERR035535
ERX013520	ERR035536
ERX013534	ERR035537
ERX013531	ERR035538
ERX013519	ERR035539
ERX013530	ERR035540
ERX013528	ERR035541
ERX013524	ERR035542
ERX013525	ERR035543
ERX013533	ERR035544
ERX103443	ERR127302
ERX103446	ERR127303
ERX103450	ERR127304
ERX103447	ERR127305
ERX103445	ERR127306
ERX103444	ERR127307
ERX103448	ERR127308
ERX103449	ERR127309
ERX145694	ERR169801
ERX145695	ERR169802
ERX145696	ERR169803
ERX149405	ERR173258
ERX149406	ERR173260
ERX149411	ERR173261
ERX149424	ERR173266
ERX149422	ERR173274
ERX149412	ERR173279
ERX149410	ERR173280
SRX123447	SRR419385
SRX123449	SRR419387
SRX123451	SRR419389
SRX123452	SRR419390
SRX123583	SRR419522
SRX123584	SRR419540
SRX123586	SRR419542
SRX123588	SRR419544
SRX123779	SRR420187
SRX123780	SRR420188
SRX123782	SRR420190
SRX123783	SRR420191
SRX123785	SRR420193
SRX123786	SRR420194
SRX123787	SRR420195
SRX123791	SRR420199
SRX123793	SRR420201
SRX124473	SRR423929
SRX124501	SRR423939
SRX124503	SRR423955
SRX124505	SRR423957
SRX124506	SRR423958
SRX124508	SRR423960
SRX124510	SRR423962
SRX124513	SRR424182
SRX124613	SRR424332
SRX124615	SRR424335
SRX124619	SRR424345
SRX124660	SRR424567
SRX124665	SRR424572
SRX124666	SRR424573
SRX124668	SRR424575
SRX131917	SRR449291
SRX131918	SRR449292
SRX131919	SRR449293
SRX131929	SRR449303
SRX131930	SRR449304
SRX132005	SRR449431
SRX132006	SRR449432
SRX205688	SRR620004
SRX205690	SRR620026
SRX205691	SRR620028
SRX205692	SRR620031
SRX205694	SRR620034
SRX205695	SRR620035
SRX205696	SRR620037
SRX205697	SRR620040
SRX205698	SRR620041
SRX205699	SRR620042
SRX205700	SRR620043
SRX205700	SRR620044
SRX205701	SRR620046
SRX205701	SRR620047
SRX205701	SRR620049
SRX205703	SRR620096
SRX205703	SRR620100
SRX205704	SRR620125
SRX205705	SRR620127
SRX205706	SRR620129
SRX205707	SRR620133
SRX205708	SRR620135
SRX205709	SRR620137
SRX205709	SRR620138
SRX205709	SRR620140
SRX205710	SRR620150
SRX205710	SRR620152
SRX205711	SRR620154
SRX205711	SRR620156
SRX205711	SRR620158
SRX205712	SRR620159
SRX205712	SRR620160
SRX205712	SRR620161
SRX205714	SRR620162
SRX205714	SRR620164
SRX205714	SRR620165
SRX206921	SRR621699
SRX206922	SRR621700
SRX210762	SRR635193
SRX212117	SRR638932
SRX212094	SRR638936
SRX212096	SRR638937
SRX212126	SRR638939
SRX212127	SRR638941
SRX215651	SRR648319
SRX216721	SRR648320
